# Supplementary material for: Novel Yeasts Producing High Levels of Conjugated Linoleic Acid and Organic Acids in Fermented Doughs
Source: Foods. 2021 Sep 3;10(9):2087. doi: 10.3390/foods10092087 (PMC8466363; doi:10.3390/foods10092087)
Supplement: Supplementary file 1 [file foods-10-02087-s001.zip]

Archive with 1 entries (1 files):
- foods-1330723-supplementary.pdf
